# Supplementary material for: An Investigation of the Inverted Structure of a PBDB:T/PZT:C1-Based Polymer Solar Cell
Source: Polymers (Basel). 2023 Dec 5;15(24):4623. doi: 10.3390/polym15244623 (PMC10747590; doi:10.3390/polym15244623)
Supplement: Supplementary file 1 [file polymers-15-04623-s001.zip]

Archive with 1 entries (1 files):
- polymers-2689319-SI.pdf
